# Supplementary material for: Meta-Analysis of Durable Compared to Temporary Left Ventricular Assist Devices Compared to Venoarterial Extracorporeal Membrane Oxygenation for Bridging to Heart Transplantation or Treatment of Primary Graft Dysfunction
Source: Rev Cardiovasc Med. 2025 Dec 16;26(12):45064. doi: 10.31083/RCM45064 (PMC12780990; doi:10.31083/RCM45064)
Supplement: Supplementary file 1 [file 2153-8174-26-12-45064-s1.zip]

Archive with 3 entries (3 files):
- PRISMA_2020_checklist.docx
- Supplementary Material.docx
- Supplementary Table 1.docx
